# Supplementary material for: Genome-Wide Linkage-Disequilibrium Mapping to the Candidate Gene Level in Melon (Cucumis melo)
Source: Sci Rep. 2017 Aug 29;7:9770. doi: 10.1038/s41598-017-09987-4 (PMC5575340; doi:10.1038/s41598-017-09987-4)
Supplement: Supplementary file 2 — Supplementary_Table S1 [file 41598_2017_9987_MOESM2_ESM.xls]

## Sheet: ForPrint
Supplementary Table S1: GWAS panel - 177 C. melo accessions
Entry #	Line Name	Variety Name	Sub-Species	varietyType	Marketing Type	In 25 Founders set
1	1537	1537	melo	Reticulatus	Galia
2	A69	A69	melo	Cantalupensis	Italic Charentais
3	AE63	AE63	melo	Flexuosus	Pickling melon
4	AMP	Amarillo Pipa Blanka	melo	Inodorus	Yellow Canary
5	ANDES	Andes	melo	Inodorus	HONEY DEW
6	ANN098	ANN098	melo	Reticulatus	Ananas
7	APR	APR	melo	Cantalupensis	Charentais
8	AR	AR5	melo	Reticulatus	American cantaloupe
9	ARA	Arancino	melo	Reticulatus	American cantaloupe
10	ARG	Argos	melo	Inodorus	Rochet
11	ARJ	Arka Jeet	melo	Chandalak	ND	Y
12	AROC	Amarillo Oro	melo	Inodorus	Yellow Canary
13	ASE	Ace Sunrise	melo	Cantalupensis	Charentais
14	AUR	Aurora	melo	Reticulatus	American cantaloupe
15	AY	Ananas Yoqne'am	melo	Reticulatus	Ananas	Y
16	AYL	Armenian Yard Long	melo	Flexuosus	Pickling melon
17	BAHC	Bately's Hermaphrodite	agrestis	Chinensis	ND	Y
18	BAY	BAY	melo	ND	ND
19	BDG	Banda De Godo	melo	ND	ND
20	BDR	Branco De Ribatejo	melo	Inodorus	BRANCO	Y
21	BEL	Bellegarde	melo	Cantalupensis	ND	Y
22	BES	Bender's Surprise	melo	Reticulatus	American cantaloupe
23	BIGA	BIGA	melo	ND	ND
24	BKU	BKU	melo	Cantalupensis	Ha’Ogen
25	BLN	BLN	melo	Inodorus	Yellow Canary
26	BLO	Blenheim Orange superlative	melo	Reticulatus	ND
27	BOG	BOG	melo	ND	ND
28	BRI	Brindisino	melo	Inodorus	Yellow Canary
29	BRO	BRO	melo	Inodorus	BRANCO
30	BRTA	BRTA	melo	Inodorus	BRANCO
31	BUL	BUL	melo	Cantalupensis	Netted Charantais
32	BUT	Bush Slar HYB	melo	Reticulatus	American cantaloupe
33	BUW	Bush Whopper	melo	Reticulatus	American cantaloupe
34	BY077	BY077	melo	Reticulatus	GLSL
35	CA	Casaba 32	melo	Inodorus	ND
36	CE1	CE1	melo	Cantalupensis	Charentais
37	CHF2	CHF2	melo	Cantalupensis	Charentais
38	CHN1	CHN1	melo	ND	ND
39	CHN2	CHN2	agrestis	ND	ND
40	CHT	Charantais	melo	Cantalupensis	Charentais
41	CLD	Cludam (CUM 77/1978)	melo	Reticulatus	American cantaloupe
42	CR38125	CR38125	melo	Inodorus	Rochet
43	CRM	Charmy	agrestis	Makuwa	ND
44	CUM64/1979	CUM64/1979	melo	Cantalupensis	Ha’Ogen
45	CVL	Cavaillon d'espagne	melo	Inodorus	ND
46	DAI	Daimel	melo	Inodorus	Piel De Sapo
47	DOR	DOR	melo	Inodorus	Yellow Canary
48	DOU	Doublon	melo	Cantalupensis	Charentais
49	DOYA	Doya	melo	Flexuosus	Pickling melon	Y
50	DUD	Dudaim 3	melo	Dudaim	Dudaim	Y
51	DUL	Dulce	melo	Reticulatus	American cantaloupe	Y
52	EARI	Earl's melon	melo	Reticulatus	ND
53	EAZ	Ezust Ananas	melo	Cantalupensis	ND
54	ED	Ein Dor	melo	Reticulatus	Ananas
55	EDW	Earlidew	melo	Inodorus	Honey Dew
56	EGMa	Emarld Gem	melo	Reticulatus	ND
57	EMP	Emerald Pearl	melo	Reticulatus	ND
58	ENQ	Early Northern Queen	melo	Reticulatus	Ananas
59	ERZ	Erizo	melo	Inodorus	Rochet
60	ES	Eshkolit	melo	Reticulatus	ND
61	ESL	Early Silver Line	agrestis	Makuwa	ND	Y
62	EXL	EXL	melo	Reticulatus	American cantaloupe
63	FAG	Faqus Gamusi	melo	Flexuosus	Pickling melon
64	FAQ	Faqqous	melo	Flexuosus	Pickling melon
65	FET1	Far East 1	melo	Reticulatus	ND
66	FET2	Far East 2	melo	Cantalupensis	Charentais
67	FET4	Far East 4	melo	Reticulatus	American cantaloupe
68	FET5	Far East 5	melo	Inodorus	Honey Dew
69	FOG	Fordhook Gem	melo	Reticulatus	American cantaloupe
70	FRC	Freeman’s Cucumber	agrestis	Conomon	ND
71	FRN	FRN	melo	Inodorus	Piel De Sapo
72	GNG	Grand Gold	melo	Reticulatus	American cantaloupe
73	GOB	Golden Beauty	melo	Inodorus	ND
74	GOK	Gold King	melo	Inodorus	Yellow Canary
75	GRI	Green Ice	melo	Inodorus	Honey Dew
76	H1376	Hybrid 1376	melo	Inodorus	Honey Dew
77	H25	Hybrid No. 25	melo	Cantalupensis	Ha’Ogen
78	H26	Hybrid No. 26	melo	Reticulatus	Galia type
79	HA6003	HA6003	melo	Reticulatus	Galia type
80	HBJ	Hale's Best Jumbo	melo	Reticulatus	American cantaloupe
81	HDG	Honey Dew Green	melo	Inodorus	Honey Dew
82	HE	Helena	melo	ND	ND
83	HM130	HM130	melo	Inodorus	Honey Dew
84	HM15	HM15	melo	Cantalupensis	Ha’Ogen
85	HM54	HM54	melo	Reticulatus	American cantaloupe
86	HM56	HM56	melo	Reticulatus	American cantaloupe
87	HOB	Honey Belle	melo	Inodorus	Yellow Canary
88	HOK	Homok Kincs	melo	Reticulatus	American cantaloupe
89	HOS	Hogolyo Storable	melo	Inodorus	Honey Dew
90	HROb	Hero of Kocking	melo	Reticulatus	ND
91	HWM2	Honduras Wild Melon	agrestis	Makuwa	ND
92	INB	Indian Best	melo	Chandalak	ND	Y
93	IND	India	melo	Chandalak	ND
94	JHB	Jumbo Halle's Best	melo	Reticulatus	American cantaloupe
95	KRY	Krimka	melo	Reticulatus	Galia	Y
96	KSS18	KSS18	agrestis	Chinensis	ND
97	LEG	Legend	melo	Cantalupensis	Italian melon
98	LIL	Limelight	melo	Inodorus	Honey Dew
99	LUS	Luna Sol	melo	Cantalupensis	Charentais
100	MAGR	Magenta R	melo	Reticulatus	American cantaloupe
101	MAJ	Magenta	melo	Reticulatus	Netted Charantais
102	MAK1+2	Magyar Kines	melo	Reticulatus	Galia
103	NA	Noy Amid	melo	Inodorus	Yellow Canary	Y
104	NDD1	NDD1	melo	Reticulatus	Netted Charantais	Y
105	NDD2	NDD2	melo	Reticulatus	GLSL
106	NY	Noy Yizre'el	melo	Cantalupensis	Ha’Ogen	Y
107	NZ	Noy Zahov	melo	Inodorus	Yellow Canary
108	OGE	OGEN	melo	Cantalupensis	Ha’Ogen
109	OHG	Ohgon	agrestis	Makuwa	ND	Y
110	OPC	Oliver's Pearl Cluster	melo	Inodorus	Honey Dew
111	PAN	Pancha	melo	Reticulatus	American cantaloupe
112	PDS	Piel De Sapo	melo	Inodorus	Piel De Sapo
113	PH406	PH406	melo	Cantalupensis	Ha’Ogen
114	PI161375	PI161375	agrestis	Chinensis	ND	Y
115	PI116479	PI116479	melo	Flexuosus	Pickling melon
116	PI123684	PI123684	melo	Reticulatus	Netted Charantais
117	PI124111	PI124111	ND	ND	ND
118	PI124112	PI124112	melo	ND	ND
119	PI124440	PI124440	melo	ND	ND
120	PI126126	PI126126	melo	Reticulatus	Ananas?
121	PI136224	PI136224	melo	Reticulatus	American cantaloupe
122	PI15071	PI15071	agrestis	Makuwa	ND
123	PI157080	PI157080	agrestis	Makuwa	ND
124	PI157085	PI157085	agrestis	Makuwa	ND
125	PI164323	PI164323	agrestis	ND	ND	Y
126	PI164487	PI164487	melo	Cantalupensis	ND
127	PI164584	PI164584	melo	ND	ND
128	PI177669	PI177669	ND	ND	ND
129	PI181873	PI181873	melo	ND	ND
130	PI182952	PI182952	melo	ND	ND
131	PI183311	PI183311	ND	ND	ND
132	PI193495	PI193495	melo	ND	ND
133	PI200819	PI200819	ND	ND	ND
134	PI201581b	PI201581b	ND	ND	ND
135	PI208741	PI208741	ND	ND	ND
136	PI224770a	PI224770a	ND	ND	ND
137	PI234607	PI234607-1	melo	Reticulatus	American cantaloupe
138	PI234607	PI234607-2	melo	Reticulatus	American cantaloupe
139	PI334107	PI334107	melo	Inodorus	Kirkagac
140	PI360713	PI360713	melo	Inodorus	Rochet
141	PI360746	PI360746	melo	Inodorus	Yellow Canary
142	PI378058	PI378058	agrestis	ND	ND
143	PI385956	PI385956	melo	Cantalupensis	Charentais
144	PI385965	PI385965	melo	Cantalupensis	Charentais
145	PI414723	PI414723	agrestis	Momordica	ND	Y
146	PI435288	PI435288	melo	Flexuosus	Pickling melon
147	PI436533	PI436533	ND	ND	ND
148	PI442178	PI442178	0	Cucumis callosus	ND
149	PNL	PNL	melo	Reticulatus	Galia type
150	PRLSI	Perlita Short Internode	melo	Reticulatus	American cantaloupe
151	PRN	PRN	melo	Inodorus	Rochet
152	PSK1574	PSK1574	melo	Reticulatus	American cantaloupe
153	PSR	Piel De Sapo Redon	melo	Inodorus	Piel De Sapo	Y
154	QME	Qishu Meshulash	0	Cucumis callosus	ND	Y
155	RDQ	Red Queen	melo	ND	ND
156	ROCHET	Rochet	melo	Inodorus	Rochet
157	RUG	Rugoso De Cosenza Giallo	melo	Inodorus	Yellow Canary
158	SAS	Sakata Sweet	agrestis	Makuwa	?	Y
159	SAV	SAV	melo	Cantalupensis	Charentais
160	SKA	SKA	melo	Cantalupensis	ND
161	SPS	SPS	melo	ND	ND
162	STM	STM	ND	ND	ND
163	TADA	TAM DEW	melo	Inodorus	Honey Dew	Y
164	TOG	Tokyo Giant	agrestis	Conomon	?	Y
165	TPM	Top Mark	melo	Reticulatus	American cantaloupe
166	TVT	Tendral Verde Tardio	melo	Inodorus	Tendral	Y
167	VEP	Vedrantais	melo	Cantalupensis	Charentais	Y
168	VPO18	VPO18-1	melo	ND	ND
169	VPO11	VPO11	melo	ND	ND
170	VPO14	VPO14-1	melo	ND	ND
171	VPO14	VPO14-9	melo	ND	ND
172	VPO17	VPO17	melo	ND	ND
173	VPO18	VPO18-2	melo	ND	ND
174	VPO7	VPO7	melo	ND	ND
175	YCA	Yellow Canary	melo	Inodorus	Yellow Canary
176	YES	YES	melo	Reticulatus	American cantaloupe
177	YOQ	YOQ	melo	Reticulatus	Ananas
ND. Not Defined
