# Supplementary material for: Genome-Wide Linkage-Disequilibrium Mapping to the Candidate Gene Level in Melon (Cucumis melo)
Source: Sci Rep. 2017 Aug 29;7:9770. doi: 10.1038/s41598-017-09987-4 (PMC5575340; doi:10.1038/s41598-017-09987-4)
Supplement: Supplementary file 3 — Supplementary_Table S2 [file 41598_2017_9987_MOESM3_ESM.xls]

## Sheet: ForPrint
Supplementary Table S2: Comparison of phenotypic variation spectrums
Trait	Units	GWAS panel					PI414723xDUL RILs					TADxDUL RILs					SASxDOYA F4
		Min	Max	Range	Ratio	CV	Min	Max	Range	Ratio	CV	Min	Max	Range	Ratio	CV	Min	Max	Range	Ratio	CV
Fruit Weight	Kg	0.04	5.04	5	126	57.8195	0.46	2.1	1.64	4.56522	36.106	1.584	7.37983	5.79583	4.65899	33.6311	0.20875	2.0572	1.84845	9.85485	46.4239
Fruit Length	Cm	4.94	85	80.06	17.2065	35.8	9.7	31.4	21.7	3.23711	26.9032	10.348	20.0948	9.74683	1.94191	13.0998	8.98384	85	76.0162	9.46143	28.4515
Fruit Width	Cm	4.18	20.22	16.04	4.83732	21.6499	8.8	14.5	5.7	1.64773	11.3691	9.7917	17.4803	7.68858	1.78521	11.7715	5.06076	12.3916	7.33081	2.44856	19.152
Fruit Shape Index	Ratio	0.66	6.3	5.64	9.54545	33.449	0.940171	2.74	1.79983	2.91436	25.2936	0.94071	1.39206	0.451353	1.4798	7.99184	0.977548	3.65749	2.67994	3.7415	22.755
Flesh Color	categorical (O/W/G)			O-W-G					O					O-G						W-G
Rind netting	1-9 scale	1	9				1	9				1	9				1	1
Rind Stripes	1-9 scale	1	9				1	7				1	7				1	3
Brix	%	3.59	16.21	12.62	4.51532	24.0059	5.76	11.74	5.98	2.03819	17.2442	8.13333	16.4875	8.35417	2.02715	10.8958	2.98	12.1792	9.19917	4.08697	26.3316
Fruit Acidity	PH	4.08	7.31	3.23	1.79167	12.0137	4.67	6.49	1.82	1.38972	10.6353	Not Segregating					NA
Female Flower Type	categorical (A/M)	Mono	Andro				Mono	Andro				Andro	Andro				Mono	Andro
Earliness	Days	85.73	118.56	32.83	1.38295	7.5658	NA	NA	NA	NA	NA	82	101	19	1.23171	6.2	78	99	21	1.26923	6.5
Min: lowest entry mean. Max: highest entry mean. Range: Max-Min. Ratio: Max/Min. CV: Coefficient of Variation
GWAS panel: 177 diverse accessions. PI414723xDUL RILs: 99 lines at F7. TADxDUL RILs: 166 lines at F7. SASxDOYA F4: 120 lines at F4
NA. Not Available
