# Supplementary material for: Genome-Wide Linkage-Disequilibrium Mapping to the Candidate Gene Level in Melon (Cucumis melo)
Source: Sci Rep. 2017 Aug 29;7:9770. doi: 10.1038/s41598-017-09987-4 (PMC5575340; doi:10.1038/s41598-017-09987-4)
Supplement: Supplementary file 4 — Supplementary_Table S3 [file 41598_2017_9987_MOESM4_ESM.xls]

## Sheet: Signifficant
Supplementary Table S3: List of signifficant GWAS SNPs for fruit shape
Trait	Chr	Pos (bp)	df	F	p	error df	Marker R2
ShapeIndexInt	1	327180	2	9.63577	0.00012584	132	0.13606
ShapeIndexInt	1	327190	2	9.63577	0.00012584	132	0.13606
ShapeIndexInt	1	2210927	2	8.91985	0.00020865	170	0.10286
ShapeIndexInt	1	2253790	2	9.56746	0.00011714	168	0.11068
ShapeIndexInt	1	2841728	2	9.07451	0.00018054	172	0.1035
ShapeIndexInt	1	4037334	2	12.4794	8.8097e-06	172	0.14234
ShapeIndexInt	1	5199990	2	11.7279	1.7001e-05	172	0.13377
ShapeIndexInt	1	13429585	2	12.124	1.6403e-05	120	0.18859
ShapeIndexInt	1	31190013	2	10.7943	3.9019e-05	170	0.12386
ShapeIndexInt	1	32609714	1	14.8484	0.00016491	172	0.08468
ShapeIndexInt	2	1865561	2	9.42751	0.00013727	157	0.11329
ShapeIndexInt	2	12541331	2	10.745	4.7236e-05	136	0.16104
ShapeIndexInt	2	15756799	2	10.3199	7.0329e-05	130	0.15536
ShapeIndexInt	2	15884922	2	11.6276	1.8641e-05	171	0.13521
ShapeIndexInt	2	16232739	1	15.8776	0.00010053	170	0.09816
ShapeIndexInt	2	16232747	1	15.8776	0.00010053	170	0.09816
ShapeIndexInt	2	22941969	2	14.5769	1.4445e-06	172	0.16626
ShapeIndexInt	2	22961126	2	8.72047	0.00024871	172	0.09947
ShapeIndexInt	2	22961656	2	8.72047	0.00024871	172	0.09947
ShapeIndexInt	2	24239172	2	18.4112	5.8383e-08	172	0.21
ShapeIndexInt	2	24389087	2	13.1289	5.0122e-06	172	0.14975
ShapeIndexInt	2	24389117	2	13.1289	5.0122e-06	172	0.14975
ShapeIndexInt	2	24619582	2	10.6114	4.5576e-05	172	0.12103
ShapeIndexInt	2	25011772	2	19.0814	3.3735e-08	172	0.21764
ShapeIndexInt	2	25011812	2	19.0814	3.3735e-08	172	0.21764
ShapeIndexInt	3	9632058	2	9.05242	0.00019075	159	0.11513
ShapeIndexInt	3	22382715	2	11.6513	1.8183e-05	172	0.1329
ShapeIndexInt	3	22784194	2	10.3948	5.5258e-05	172	0.11856
ShapeIndexInt	3	23065190	4	6.76569	4.5452e-05	171	0.15457
ShapeIndexInt	3	23413490	2	14.8092	1.1851e-06	172	0.16891
ShapeIndexInt	3	24355383	2	8.91222	0.00020907	172	0.10165
ShapeIndexInt	3	28369489	2	12.463	8.9371e-06	172	0.14215
ShapeIndexInt	3	28369511	2	11.9798	1.3631e-05	172	0.13664
ShapeIndexInt	3	28369512	2	12.0972	1.2299e-05	172	0.13798
ShapeIndexInt	4	26042441	2	12.1849	1.1492e-05	170	0.14276
ShapeIndexInt	4	26042457	2	11.8556	1.539e-05	169	0.13993
ShapeIndexInt	4	32285691	5	5.12285	0.00021569	170	0.14766
ShapeIndexInt	5	259914	2	13.0999	6.7244e-06	130	0.19736
ShapeIndexInt	5	9390231	2	10.7215	4.2219e-05	166	0.1307
ShapeIndexInt	5	9390289	2	10.7215	4.2219e-05	166	0.1307
ShapeIndexInt	5	9439661	2	11.243	2.6051e-05	172	0.12824
ShapeIndexInt	5	9439746	2	9.36108	0.00013943	172	0.10677
ShapeIndexInt	5	26864805	2	12.0115	1.4065e-05	159	0.14529
ShapeIndexInt	6	1001030	2	9.22989	0.00015692	172	0.10528
ShapeIndexInt	6	4448598	2	11.9064	1.4536e-05	172	0.1358
ShapeIndexInt	6	4917588	1	14.438	0.00020859	155	0.1028
ShapeIndexInt	6	8508088	2	13.7226	3.0029e-06	172	0.15652
ShapeIndexInt	6	9033057	2	9.08439	0.00018079	168	0.10987
ShapeIndexInt	6	9033353	2	12.2734	1.0786e-05	167	0.14265
ShapeIndexInt	6	9231011	2	9.77182	9.7263e-05	169	0.11336
ShapeIndexInt	6	9477694	2	11.8863	1.4795e-05	172	0.13558
ShapeIndexInt	6	23526077	2	11.521	2.3465e-05	142	0.21374
ShapeIndexInt	6	23526318	2	11.3328	2.6597e-05	149	0.20216
ShapeIndexInt	6	23526335	2	11.3328	2.6597e-05	149	0.20216
ShapeIndexInt	6	35925114	2	12.8718	6.2935e-06	171	0.14791
ShapeIndexInt	6	35925115	2	12.8718	6.2935e-06	171	0.14791
ShapeIndexInt	7	1012304	2	11.8345	1.5546e-05	171	0.13523
ShapeIndexInt	7	4677362	2	11.2442	2.8441e-05	151	0.14041
ShapeIndexInt	7	11008880	2	10.58	4.6867e-05	172	0.12068
ShapeIndexInt	7	16942285	2	13.5932	3.4884e-06	165	0.15897
ShapeIndexInt	7	22975320	2	10.7803	3.9232e-05	172	0.12296
ShapeIndexInt	8	724596	2	9.15773	0.00018229	144	0.13315
ShapeIndexInt	8	2795994	2	13.5345	3.5309e-06	172	0.15437
ShapeIndexInt	8	8425602	1	18.0258	4.2988e-05	123	0.14347
ShapeIndexInt	8	14430815	4	6.58714	7.4254e-05	134	0.20591
ShapeIndexInt	8	14744562	2	18.9012	3.9458e-08	171	0.21425
ShapeIndexInt	8	15035174	2	9.22326	0.00015787	172	0.1052
ShapeIndexInt	8	15836090	2	11.4025	2.5426e-05	146	0.16132
ShapeIndexInt	8	15836095	2	16.3462	4.0429e-07	146	0.23126
ShapeIndexInt	8	16124912	3	7.13684	0.00015444	170	0.12211
ShapeIndexInt	8	19206821	2	9.12147	0.00017776	162	0.10761
ShapeIndexInt	8	19778004	2	9.13642	0.00018258	149	0.11584
ShapeIndexInt	8	23675158	2	12.7949	9.2653e-06	122	0.2059
ShapeIndexInt	8	23745250	2	9.19527	0.0001619	172	0.10488
ShapeIndexInt	8	23745805	2	13.2963	4.3368e-06	172	0.15166
ShapeIndexInt	8	23750750	2	13.6885	3.0922e-06	172	0.15613
ShapeIndexInt	8	23787975	2	13.6885	3.0922e-06	172	0.15613
ShapeIndexInt	8	24069428	2	12.0531	1.2894e-05	170	0.13875
ShapeIndexInt	8	24132719	2	10.9413	3.4644e-05	167	0.12704
ShapeIndexInt	8	24437833	2	17.232	1.5461e-07	172	0.19655
ShapeIndexInt	8	24437932	2	17.869	9.3672e-08	169	0.20568
ShapeIndexInt	8	25131915	2	9.1466	0.00017585	158	0.11161
ShapeIndexInt	8	25180944	2	13.3507	4.1804e-06	170	0.15254
ShapeIndexInt	8	25191248	2	13.3252	4.2513e-06	171	0.15312
ShapeIndexInt	8	25191720	2	11.6803	1.8664e-05	160	0.1376
ShapeIndexInt	8	31115003	2	12.7994	6.6695e-06	172	0.14599
ShapeIndexInt	9	8768626	2	9.0934	0.00019297	144	0.1211
ShapeIndexInt	10	2684693	2	15.6178	6.0139e-07	171	0.18709
ShapeIndexInt	11	12885831	2	8.84704	0.0002223	171	0.10106
ShapeIndexInt	11	23279556	2	16.498	3.3711e-07	152	0.20365
ShapeIndexInt	11	23279655	2	20.1116	1.4619e-08	172	0.22939
ShapeIndexInt	11	23279674	2	15.2276	8.4181e-07	170	0.1744
ShapeIndexInt	11	23505814	2	10.2257	6.4247e-05	172	0.11663
ShapeIndexInt	11	23505842	2	12.0802	1.2483e-05	172	0.13779
ShapeIndexInt	11	23508654	2	12.0802	1.2483e-05	172	0.13779
ShapeIndexInt	11	24038547	1	16.5667	8.3398e-05	125	0.13524
ShapeIndexInt	11	25736832	2	11.6655	1.9952e-05	149	0.1452
ShapeIndexInt	11	25803238	1	17.3138	5.6758e-05	134	0.12451
ShapeIndexInt	11	25803239	1	17.3138	5.6758e-05	134	0.12451
ShapeIndexInt	11	25803286	1	17.3138	5.6758e-05	134	0.12451
ShapeIndexInt	11	26635802	2	10.2905	6.0643e-05	172	0.11737
ShapeIndexInt	12	9336776	2	11.983	1.3593e-05	172	0.13668
ShapeIndexInt	12	14234515	2	8.94588	0.0002028	172	0.10204
ShapeIndexInt	12	14234516	2	8.94588	0.0002028	172	0.10204
ShapeIndexInt	12	15455793	2	14.9	1.336e-06	145	0.21745
ShapeIndexInt	12	21242064	2	12.9699	6.1919e-06	158	0.16465
ShapeIndexInt	12	24747841	2	10.7252	4.1197e-05	172	0.12233
ShapeIndexInt	12	24747870	2	10.7252	4.1197e-05	172	0.12233
ShapeIndexInt	12	24747872	2	10.7252	4.1197e-05	172	0.12233
