# Supplementary material for: Genome-Wide Linkage-Disequilibrium Mapping to the Candidate Gene Level in Melon (Cucumis melo)
Source: Sci Rep. 2017 Aug 29;7:9770. doi: 10.1038/s41598-017-09987-4 (PMC5575340; doi:10.1038/s41598-017-09987-4)
Supplement: Supplementary file 5 — Supplementary_Table S4 [file 41598_2017_9987_MOESM5_ESM.xlsx]

## Sheet: reads_per_sample
Accession	read count	fraction of total	matched read count	fraction matched of total
1537	3252675	0.0125665	3121027	0.0120579
A69	2945393	0.0113793	2805752	0.0108398
AE63	2457334	0.00949372	2343852	0.0090553
AMP	3081430	0.0119049	2947447	0.0113872
ANDES	3228149	0.0124717	3073735	0.0118751
ANN098	2773620	0.0107157	2635768	0.0101831
APR	3357592	0.0129718	3214347	0.0124184
AR	1908730	0.00737423	1826403	0.00705617
ARA	3232079	0.0124869	3094746	0.0119563
ARG	3256141	0.0125799	3111652	0.0120216
ARJ	2684112	0.0103699	2547874	0.00984352
AROC	2848079	0.0110033	2707500	0.0104602
ASE	2217071	0.00856549	2109291	0.00814909
AUR	2279807	0.00880786	2171308	0.00838868
AY	2230124	0.00861592	2112364	0.00816096
AYL	1691328	0.00653432	1617609	0.00624951
BAHC	1478146	0.00571071	1379024	0.00532775
BAY	2300106	0.00888629	2183044	0.00843403
BDG	1462663	0.00565089	1382071	0.00533953
BDR	2345423	0.00906137	2149935	0.00830611
BEL	2451121	0.00946972	2332434	0.00901118
BES	2196400	0.00848563	2092622	0.00808469
BIGA	1927037	0.00744496	1810994	0.00699664
BKU	1814011	0.0070083	1720525	0.00664712
BLN	2966364	0.0114603	2818724	0.0108899
BLO	2531300	0.00977949	2415440	0.00933187
BOG	2027526	0.00783319	1896543	0.00732715
BRI	2459110	0.00950059	2336270	0.009026
BRO	2675910	0.0103382	2545994	0.00983626
BRTA	2129469	0.00822704	2024330	0.00782085
BUL	3016447	0.0116538	2875912	0.0111109
BUT	3342946	0.0129152	3208557	0.012396
BUW	2189373	0.00845848	2103346	0.00812612
BY077	2965910	0.0114586	2853243	0.0110233
CA	4616391	0.0178351	4425778	0.0170987
CEZ	2011477	0.00777119	1934007	0.00747189
CHF2	2654555	0.0102557	2561270	0.00989527
CHN1	3194685	0.0123424	3080336	0.0119006
CHN2	1446111	0.00558694	1371056	0.00529697
CHT	2592208	0.0100148	2496056	0.00964332
CLD	1703700	0.00658212	1641200	0.00634065
CR38125	1516722	0.00585974	1463900	0.00565567
CRM	3404773	0.0131541	3262181	0.0126032
CUM64/1979	2530719	0.00977724	2421440	0.00935505
CVL	2921604	0.0112874	2810888	0.0108597
DAI	3992145	0.0154234	3830911	0.0148004
DOR	3202739	0.0123735	3086191	0.0119233
DOU	3247233	0.0125454	3114959	0.0120344
DOYA	2422744	0.00936009	2334921	0.00902079
DUD	2264492	0.00874869	2183488	0.00843574
DUL	3473157	0.0134183	3338667	0.0128987
EARI	1169374	0.00451779	1114965	0.00430758
EAZ	1837498	0.00709904	1766363	0.00682421
ED	2497499	0.0096489	2354154	0.0090951
EDW	2501193	0.00966317	2401023	0.00927617
EGMa	1411115	0.00545174	1347856	0.00520734
EMP	2232165	0.0086238	2149494	0.00830441
ENQ	2421586	0.00935561	2303281	0.00889855
ERZ	1773200	0.00685062	1680526	0.00649259
ES	2404352	0.00928903	2307413	0.00891452
ESL	1712662	0.00661674	1594815	0.00616145
EXL	2015871	0.00778817	1904765	0.00735892
FAG	2412900	0.00932206	2293900	0.00886231
FAQ	1802913	0.00696542	1737597	0.00671307
FET1	2031328	0.00784788	1917243	0.00740712
FET2	2455649	0.00948721	2311482	0.00893024
FET4	1873743	0.00723907	1793957	0.00693082
FET5	2391185	0.00923816	2275461	0.00879107
FOG	3610032	0.0139471	3457382	0.0133573
FRC	3394929	0.0131161	3213060	0.0124134
FRN	2406814	0.00929854	2328526	0.00899608
GNG	2849157	0.0110075	2751902	0.0106318
GOB	2603986	0.0100603	2505406	0.00967945
GOK	2310030	0.00892463	2222160	0.00858515
GRI	2744870	0.0106046	2634264	0.0101773
H1376	2195844	0.00848348	2107247	0.00814119
H25	2476892	0.00956929	2373840	0.00917115
H26	2313058	0.00893633	2224713	0.00859501
HA6003	2491522	0.00962581	2380490	0.00919684
HBJ	2359865	0.00911716	2262773	0.00874205
HDG	2735190	0.0105672	2623275	0.0101348
HE	2396515	0.00925876	2280653	0.00881113
HM130	2999774	0.0115894	2894041	0.0111809
HM15	2551813	0.00985874	2443211	0.00943916
HM54	3021551	0.0116735	2914943	0.0112617
HM56	1900249	0.00734147	1830717	0.00707284
HOB	3276253	0.0126576	3159453	0.0122063
HOK	3767332	0.0145548	3599051	0.0139047
HOS	1450307	0.00560315	1396879	0.00539674
HROb	2232130	0.00862367	2158552	0.0083394
HWM2	3973713	0.0153521	3813957	0.0147349
INB	2752425	0.0106338	2625757	0.0101444
IND	3025510	0.0116888	2922467	0.0112907
JHB	2984875	0.0115318	2835003	0.0109528
KRY	2342579	0.00905038	2242796	0.00866487
KSS18	4103168	0.0144912	3921943	0.0138512
LEG	3041081	0.0107402	2885426	0.0101905
LIL	3025033	0.0106836	2867326	0.0101266
LUS	2774552	0.00979894	2631262	0.00929288
MAGR	3113552	0.0109962	2949545	0.010417
MAJ	2151817	0.00759961	2022055	0.00714133
MAK1+2	2722049	0.00961351	2584355	0.00912722
NA	3637521	0.0128467	3438703	0.0121445
NUN6131	2477390	0.00874945	2381832	0.00841196
NUN9901	2681678	0.00947093	2577158	0.0091018
NY	2381671	0.00841139	2247677	0.00793817
NZ	2044236	0.00721967	1923290	0.00679252
OGE	2649226	0.00935632	2513629	0.00887743
OHG	2176599	0.00768714	2055244	0.00725855
OPC	2329279	0.00822636	2182186	0.00770687
PAN	2019262	0.00713147	1896557	0.00669811
PDS	1431862	0.00505694	1342752	0.00474222
PH406	2472753	0.00873307	2349097	0.00829635
PI 161375	1705883	0.0060247	1615533	0.00570561
PI116479	1932483	0.00682499	1833679	0.00647604
PI123684	2246457	0.00793386	2143826	0.00757139
PI124111	2342458	0.00827291	2216318	0.00782741
PI124112	2283254	0.00806381	2179874	0.0076987
PI124440	2695793	0.00952079	2576257	0.00909862
PI126126	3945582	0.0139347	3788828	0.0133811
PI136224	2961192	0.0104581	2845464	0.0100494
PI15071	2354279	0.00831465	2250247	0.00794724
PI157080	3318815	0.0117211	3150797	0.0111277
PI157085	3052730	0.0107814	2892111	0.0102141
PI164323	3071191	0.0108466	2935328	0.0103668
PI164487	2878272	0.0101652	2741626	0.00968265
PI164584	3616733	0.0127733	3452408	0.0121929
PI177669	2333710	0.00824201	2229308	0.00787329
PI181873	2824541	0.00997549	2703236	0.00954707
PI182952	3980396	0.0140576	3698087	0.0130606
PI183311	2968616	0.0104843	2846811	0.0100541
PI193495	3411993	0.0120502	3249237	0.0114754
PI201581b	3910303	0.0138101	3732546	0.0131823
PI208741	1880382	0.00664098	1813103	0.00640337
PI224770a	2822125	0.00996695	2698696	0.00953104
PI234607	1793317	0.00633349	1714505	0.00605515
PI234607_2	1670167	0.00589856	1592133	0.00562297
PI334107	3924739	0.0138611	3744776	0.0132255
PI360713	2740786	0.00967969	2618823	0.00924895
PI360746	3100176	0.010949	2960944	0.0104572
PI378058	3981518	0.0140616	3763791	0.0132927
PI385956	3208344	0.011331	3070194	0.0108431
PI414723	3377009	0.0119266	3229496	0.0114057
PI435288	2513955	0.00887858	2420009	0.00854679
PI436533	1917062	0.00677053	1804150	0.00637175
PI442178	3076425	0.0108651	2939124	0.0103802
PNL	1431494	0.00505564	1245123	0.00439743
PRLSI	2083657	0.00735889	1997030	0.00705295
PRN	3284501	0.0115999	3143607	0.0111023
PSK1574	2841632	0.0100358	2717654	0.00959799
PSR	1631744	0.00576286	1565487	0.00552886
QME	2630973	0.00929186	2515311	0.00888337
RDQ	3637999	0.0128484	3468364	0.0122493
ROCHET	2386331	0.00842785	2282364	0.00806067
RUG	3534750	0.0124837	3405595	0.0120276
SAS	2243459	0.00792327	2142509	0.00756674
SAV	3552498	0.0125464	3387036	0.0119621
SKA	2895507	0.0102261	2768942	0.00977913
SPS	2484568	0.0087748	2394152	0.00845547
STM	2511742	0.00887077	2399829	0.00847552
TADA	3097115	0.0109381	2969747	0.0104883
TOG	2118345	0.0074814	2014123	0.00711332
TPM	2203968	0.0077838	2101257	0.00742105
TVT	3514790	0.0124133	3278752	0.0115796
VEP	3223429	0.0113842	3077165	0.0108677
VPO018	2517094	0.00888967	2418187	0.00854036
VPO11	3138381	0.0110839	3025249	0.0106843
VPO14_1	2725848	0.00962693	2610249	0.00921867
VPO14_9	3093973	0.010927	2973713	0.0105023
VPO17	2667139	0.00941959	2563058	0.009052
VPO18	3045735	0.0107567	2906812	0.010266
VPO7	2685882	0.00948578	2571740	0.00908267
YCA	2837537	0.0100214	2712221	0.0095788
YES	3407498	0.0120343	3267654	0.0115404
YOQ	2964164	0.0104686	2831960	0.0100017
